# Supplementary material for: Binary cutpoint and the combined effect of systolic and diastolic blood pressure on cardiovascular disease mortality: A community-based cohort study
Source: PLoS One. 2022 Jun 30;17(6):e0270510. doi: 10.1371/journal.pone.0270510 (PMC9246156; doi:10.1371/journal.pone.0270510)
Supplement: S1 File — (XLSX) [file pone.0270510.s006.xlsx]

## Sheet: Sheet1
No.	Age	Sex	Smoking	Alcohol	SBP	DBP	Death	Death_FU_year
1	20	2	1	0	150	90	0	10
2	47	1	1	0	120	90	0	5
3	44	2	1	0	136	86	0	13
4	55	2	1	0	134	82	0	9
5	18	2	9	0	110	80	1	8
6	41	1	3	0	140	90	0	9
7	62	2	1	0	140	90	0	7
8	50	2	1	0	128	88	1	10
9	66	2	1	0	128	100	0	7
10	50	1	2	0	105	72	0	9
11	42	2	1	0	120	80	0	9
12	77	2	1	0	170	60	0	7
13	47	1	1	0	110	70	0	10
14	44	1	3	0	120	80	0	9
15	73	2	1	0	130	80	1	15
16	45	2	1	0	114	78	0	14
17	41	2	1	0	123	73	0	6
18	49	1	1	0	110	80	1	2
19	57	2	1	0	110	70	0	9
20	56	2	1	0	120	70	0	7
21	54	2	1	0	130	90	0	6
22	58	2	1	0	140	90	0	12
23	43	2	1	0	110	80	0	10
24	65	1	1	0	158	86	0	6
25	40	1	3	0	125	88	1	10
26	44	1	3	0	120	80	0	7
27	67	1	2	0	110	70	0	11
28	53	2	1	0	150	100	0	14
29	52	2	1	0	128	80	0	9
30	57	2	1	0	170	100	0	13
31	43	2	1	0	157	118	0	6
32	50	1	2	0	120	80	0	16
33	52	2	1	0	131	93	0	13
34	68	2	1	0	160	95	0	7
35	48	2	1	0	150	90	0	9
36	39	2	1	0	100	70	0	10
37	45	1	3	0	120	80	0	11
38	57	2	1	0	120	80	0	17
39	62	2	1	0	111	72	0	9
40	43	2	1	0	150	100	0	7
41	61	2	1	0	170	100	0	17
42	55	2	1	0	114	78	0	13
43	67	1	2	0	118	71	1	3
44	50	1	3	0	122	70	0	6
45	28	2	1	0	90	60	0	16
46	51	2	1	0	110	74	0	6
47	51	1	3	0	110	70	0	13
48	60	2	1	0	100	60	0	14
49	45	2	1	0	110	70	0	16
50	62	2	1	0	110	70	0	9
51	52	2	1	0	140	90	0	9
52	51	1	3	0	120	70	1	14
53	64	2	3	0	140	88	0	9
54	36	1	3	0	120	82	0	14
55	56	1	1	0	145	95	0	7
56	44	1	3	0	120	80	0	16
57	43	1	3	0	136	80	0	14
58	66	1	3	0	150	90	1	9
59	60	2	1	0	120	80	0	17
60	60	1	2	0	160	90	0	8
61	61	1	2	0	135	65	0	6
62	33	2	1	0	100	60	0	12
63	39	1	1	0	128	82	0	11
64	47	2	1	0	111	75	0	9
65	65	2	1	0	150	80	0	11
66	30	1	3	0	130	80	0	10
67	40	2	1	0	110	70	0	17
68	44	2	1	0	120	84	0	6
69	55	2	1	0	110	60	0	8
70	62	1	3	0	140	90	1	1
71	51	2	1	0	170	90	0	7
72	69	1	3	0	160	100	1	6
73	70	2	1	0	118	72	0	13
74	76	1		0	90	60	0
75	63	2	1	0	128	80	0	6
76	40	2	1	0	110	80	0	16
77	55	2	1	0	100	60	0	14
78	41	1	1	0	140	80	0	12
79	36	1	3	0	120	70	0	16
80	68	1	3	0	120	80	0	16
81	50	1	3	0	120	80	0	17
82	71	1	2	0	140	90	1	1
83	63	2	1	0	120	80	0	7
84	64	1	3	0	130	80	0	12
85	56	1	2	0	110	80	0	7
86	65	1	3	0	118	78	0	11
87	52	2	1	0	110	70	0	5
88	67	1	1	0	156	100	0	5
89	73	1	1	0	110	68	0	14
90	42	1	3	0	120	80	0	7
91	52	1	3	0	130	70	1	10
92	47	2	1	0	130	82	0	14
93	60	1	3	0	128	78	0	7
94	39	2	1	0	110	70	0	16
95	68	1	2	0	112	75	0	14
96	63	2	1	0	170	100	0
97	62	1	3	0	123	77	0	13
98	67	1	2	0	130	80	1	2
99	57	2	1	0	150	100	0	17
100	67	1	2	0	134	72	0	9
101	62	2	1	0	130	90	0	14
102	39	2	1	0	100	60	0	8
103	56	2	1	0	120	80	0	13
104	63	2	1	0	169	104	1	9
105	67	1	2	0	160	90	0	6
106	56	2	1	0	140	90	1	13
107	69	2	1	0	100	56	0	5
108	64	1	1	0	134	82	0	6
109	89	2	1	0	120	80	1	7
110	72	1	3	0	130	90	1	13
111	62	1	3	0	100	60	0	8
112	70	2	1	0	170	100	0	7
113	82	2	1	0	135	75	1	5
114	46	2	1	0	110	70	0	16
115	57	1	2	0	120	80	0	13
116	69	2	3	0	140	90	0	6
117	64	2	1	0	110	70	1	6
118	64	2	1	0	130	75	0	5
119	63	2	1	0	130	80	0	6
120	81	2	1	0	144	78	1	4
121	50	2	1	0	140	80	0	8
122	53	2	1	0	135	91	0	9
123	68	1	2	0	134	80	0	6
124	15	2	1	0	120	80	0	17
125	62	2	1	0	120	70	0	9
126	63	2	1	0	130	90	0	7
127	53	2	1	0	145	95	0	9
128	60	2	1	0	130	80	0	9
129	58	2	1	0	110	68	0	14
130	61	1	3	0	160	110	0	11
131	65	1	2	0	170	100	1	6
132	58	2	1	0	80	50	0	16
133	57	2	1	0	152	87	0	9
134	60	1	3	0	120	70	0	7
135	63	1	3	0	106	60	0	12
136	70	1	3	0	80	50	0	16
137	54	1	2	0	150	90	0	9
138	56	2	1	0	117	86	0	13
139	16	2	1	0	110	70	0	17
140	15	2	1	0	110	70	0	17
141	69	1	3	0	0	0	1	2
142	48	2	1	0	104	76	0	14
143	46	2	1	0	130	90	0
144	68	2	1	0	146	96	0	6
145	34	2	1	0	110	80	0	16
146	52	1	3	0	130	90	0	7
